# Supplementary material for: Comparative Analysis of Rhizosphere and Endosphere Fungal Communities in Healthy and Diseased Faba Bean Plants
Source: J Fungi (Basel). 2024 Jan 22;10(1):84. doi: 10.3390/jof10010084 (PMC10817651; doi:10.3390/jof10010084)
Supplement: Supplementary file 1 [file jof-10-00084-s001.zip]

Archive with 1 entries (1 files):
- jof-2758058-supplementary.pdf
